# Supplementary material for: The antimalarial drug mefloquine enhances TP53 premature termination codon readthrough by aminoglycoside G418
Source: PLoS One. 2019 May 23;14(5):e0216423. doi: 10.1371/journal.pone.0216423 (PMC6532957; doi:10.1371/journal.pone.0216423)
Supplement: S1 File — (XLSX) [file pone.0216423.s003.xlsx]

## Sheet: Fig 2A
				0										0
	Value 1	Value 2	Value 3	Value 4	Value 5	Value 6	Avg	SD			Value 1	Value 2	Value 3	Value 4	Value 5	Value 6	Avg	SD
-	19	19.45	18.62	18.85	18.06	16.87	18	1			32.28	31.59	35.65	36.81	35.13	36.11	35	2
Quinine	18	18.35	17.44	-	-	-	18	0.5			33.09	39.78	34.44	-	-	-	36	4
Pamaquine	20.19	21.14	20.56	-	-	-	21	0.5			39.09	37.89	38.49	-	-	-	38	1
Mefloquine	19.99	19.1	18.16	-	-	-	19	1			174.08	175.84	176	-	-	-	175	1
-	18.6	20.21	21.94	25.5	20.82	20.2	21	2			31.97	32.02	28.28	32.44	33.78	32.97	32	2
Amodiaquine	18.16	16.34	16.46	-	-	-	17	1			59.09	66.1	71.14	-	-	-	65	6
Hydroxychloroquine	17.26	17.33	16.46	-	-	-	17	0.5			54.94	43.89	57.24	-	-	-	52	7
Chloroquine	19.3	15.3	16.04	-	-	-	17	2			45.3	47.95	44.31	-	-	-	46	2
Primaquine	21.14	22.25	20.49	-	-	-	21	1			32.49	32.01	33.22	-	-	-	33	1

## Sheet: Fig 5
Target Gene	Drug Treatment	Radiation Treatment	RQ	RQ Min	RQ Max
TP53	-	0 Gy	1	0.493344	2.02698
		4 Gy	0.811723	0.557182	1.18255
	G418	0 Gy	1.47658	1.14559	1.90321
		4 Gy	0.75438	0.397826	1.4305
	MQ	0 Gy	0.666292	0.40063	1.10812
		4 Gy	0.890635	0.511317	1.55135
	G418+MQ	0 Gy	0.860213	0.706741	1.04701
		4 Gy	0.889864	0.696319	1.13721
P21	-	0 Gy	1	0.617871	1.61846
		4 Gy	3.46801	2.68734	4.47546
	G418	0 Gy	1.55399	0.806782	2.99322
		4 Gy	4.96103	4.20629	5.85118
	MQ	0 Gy	1.71823	1.27796	2.31018
		4 Gy	4.72581	3.32711	6.71252
	G418+MQ	0 Gy	2.30798	1.23251	4.32189
		4 Gy	4.24388	2.52774	7.12513
TP53	-	0 Gy	1	0.677064	1.47696
		4 Gy	1.55604	1.35937	1.78116
	G418	0 Gy	1.43179	0.727115	2.81937
		4 Gy	2.06577	1.4211	3.00287
	MQ	0 Gy	1.13131	0.761697	1.68027
		4 Gy	1.12041	0.754429	1.66394
	G418+MQ	0 Gy	4.43909	3.84749	5.12166
		4 Gy	5.76454	4.55154	7.3008
P21	-	0 Gy	1	0.684867	1.46014
		4 Gy	1.35966	1.20935	1.52865
	G418	0 Gy	2.02002	1.40293	2.90854
		4 Gy	2.81985	1.88917	4.20903
	MQ	0 Gy	2.03346	1.64691	2.51075
		4 Gy	1.68544	1.2653	2.24508
	G418+MQ	0 Gy	9.23282	6.7042	12.7152
		4 Gy	15.2747	10.9472	21.3129
TP53	-	0 Gy	1	0.708309	1.41181
		4 Gy	1.11329	0.803716	1.54212
	G418	0 Gy	4.26647	3.90688	4.65916
		4 Gy	5.23573	2.76109	9.92827
	MQ	0 Gy	1.49033	1.08095	1.98768
		4 Gy	1.41311	1.00463	2.05475
	G418+MQ	0 Gy	6.21258	4.51925	8.54037
		4 Gy	16.2812	9.30944	28.4741
P21	-	0 Gy	1	0.614031	1.62858
		4 Gy	1.47038	0.970421	2.22792
	G418	0 Gy	2.42432	1.37905	4.26186
		4 Gy	1.9969	1.63075	2.44526
	MQ	0 Gy	4.05717	2.32415	7.08243
		4 Gy	2.2062	1.26327	3.85295
	G418+MQ	0 Gy	5.67477	3.97648	8.09837
		4 Gy	24.7505	15.7395	38.9204

## Sheet: Fig 6
Figure 6A Data
Minutes	G418	G418+Mef
0	1.01	1.17
60	12.58	15.21
120	20.64	25.84
350	23.15	36.48
722	48.5	60.43
1440	52.27	67.11
1870	66.44	73.06
2979	65.78	75.66
Figure 6B Data
Treatment	Cytoplasmic	Organellar	Total	SD Cytoplasic	SD Organellar	SD Total
Untreated	0.091	0.178	0.107	0.005	0.005	0.002
Mefloquine	0.158	0.297	0.071	0.014	0.015	0.001
B1	38.679	97.853	135.897	2.115	7.665	6.625
B1+Mef	36.956	83.646	115.978	3.894	5.952	13.11

## Sheet: S2 Fig
Treatment	MEAN_CircSpotAvgInten	Untreated Avg.	Devided by Untreated Avg.	Multiplied by 100	Lysotracker red flourescence (% untreated)	SD
Untreated	331.99	401.118	0.827663	82.7663	100	12.1263
	422.62		1.05361	105.361
	405.92		1.01197	101.197
	443.94		1.10676	110.676
Bafilomycin A1 (30 nM)	11.89		0.0296422	2.96422	2.64947	1.11891
	5.95		0.0148336	1.48336
	8.39		0.0209166	2.09166
	16.28		0.0405866	4.05866
Mefloquine (3 uM)	281.35		0.701415	70.1415	85.9549	10.848
	378.3		0.943115	94.3115
	366.29		0.913174	91.3174
	353.18		0.88049	88.049
Mefloquine (10 uM)	407.45		1.01579	101.579	96.1395	5.61374
	402.65		1.00382	100.382
	367.07		0.915118	91.5118
	365.36		0.910855	91.0855
Mefloquine (30 uM)	315.43		0.786378	78.6378	81.4886	4.98129
	353.01		0.880066	88.0066
	331.24		0.825793	82.5793
	307.78		0.767306	76.7306
